# Supplementary material for: Urban Parks as Perceived by City Residents with Mobility Difficulties: A Qualitative Study with In-Depth Interviews
Source: Int J Environ Res Public Health. 2022 Feb 11;19(4):2018. doi: 10.3390/ijerph19042018 (PMC8871772; doi:10.3390/ijerph19042018)
Supplement: Supplementary file 1 [file ijerph-19-02018-s001.zip]

Archive with 3 entries (3 files):
- Supplementary 1_interviews_structure.pdf
- Supplementary 2_results_IDI_park_questionnaire.xlsx
- Supplementary_3_tables_S1_S5.pdf
