# Supplementary material for: Urban Parks as Perceived by City Residents with Mobility Difficulties: A Qualitative Study with In-Depth Interviews
Source: Int J Environ Res Public Health. 2022 Feb 11;19(4):2018. doi: 10.3390/ijerph19042018 (PMC8871772; doi:10.3390/ijerph19042018)
Supplement: Supplementary file 1 [file ijerph-19-02018-s001.zip › Supplementary 2_results_IDI_park_questionnaire.xlsx]

## Sheet: Arkusz1
		IN-DEPTH-INTERVIEWS
		USES AND ACTIVITIES							ACCESS AND LINKAGES			COMFORT AND IMAGE																	SOCIABILITY
participant	type of equipment	Do you often spend time in the park?	Do you prefer to spend time in a supra-local or local park?	How long do you spend in the park?	How do you rest in the park and how would you prefer to rest?	Why do you spend time in the park?	Do you use the attractions offered by the park (outdoor gyms, performances, board games)?	What events / attractions would make you start spending more time in the Park?	Is there a park near your place of residence, how far is it?	Do you use public transport to get to the park? If not, how do you get to the park?	What do you think about accessibility to the park?	Are the park entrances properly marked?	Do the parks have signs to make it easier to navigate?	Is it easy for you to find your way around the park / move around it?	Is the surface in the parks adapted for people with disabilities / mobility difficulties?	Is the appropriate infrastructure used in the parks to facilitate movement? (ramps, surface color, suitable surface). If so, does it fulfill its functions?	Do you think there are many green areas in the parks that are inaccessible to people with disabilities / mobility difficulties?	Do you think there are places in the park where you could relax freely? If so, are there enough of them?	In your opinion, is the park equipment (such as: benches, outdoor gyms, etc.) properly marked and "friendly" for people with disabilities?	In your opinion, do you think there are toilets in the park that are suitably adapted to the needs of the disabled?	What kind of barriers in the park do you have to deal with?	What, in your opinion, is necessary in the "Park without barriers"?	If the park was more accessible, would you spend more time in it?	If there were aids in the park intended for people with your disability / reduced mobility, would you use it?	Would you like to have access to information about events that are organized in parks in your area?	Do you feel comfortable in the park?	How do you feel after your stay in the park?	Do you feel safe during your stay in the park?	Do you like to spend time in the park alone or with friends?	Do you spend your time alone or in a group in your everyday life?	Do you establish a conversation, new acquaintances in public space?	Are the people in the park helpful and friendly to you?
M1	WHEELCHAIR	several times a month	supralocal and local	up tp 30 min	active walk	to relax, you can breathe freely, there is fresh air in the Parks	no	there is no need	no	He doesn't use public transport, his parents take him	are available and flat	yes	yes	yes	The surface often does not meet, the color of the surface is missing	no	yes	yes, but e.g. the bench is too low	no	no	narrow entrance, inadequate pavement	I don't know	no	no	yes	Yes, parks are there to make you feel good in them	relaxed	good	he can't alone, always in company	in a group	no	if I ask, I receive help
F1	WHEELCHAIR	several times a month	supralocal and local	up to 1h	walk, stop at the bench and change position by stretching your legs on the bench	walk	performances,, concerts	concerts, more cultural events	yes, up to 700m	yes	they are accessible	yes	usually at the entrance, rarely further from it	it depends on the park	no	no	no	yes	it depends	no	surface, ground height difference, benches without a stable backrest	smooth surface, appropriate width of the alley, marking throughout the park, information about the difference in levels in the terrain, the ability to freely go around a given place with a trolley elsewhere	yes	Yes, although there is no need to do so; designation of alternative routes	yes	yes	well, appreciates time in the open air; however, he feels a certain discomfort after driving on uneven surfaces	good	with friends	in a group	yes	if I ask, I receive help
M2	CRUTCHES	several times a month	local	up to 1h	walk, observing nature		yes	cultural events	yes, not far away	no	they are accessible	yes	not always	it depends on the park	sometimes	no	not so many	yes	I don't need them	no	surface, differences in ground levels, benches without a stable backrest	accesible footpaths	yes	yes	yes	yes	relaxed	well	with friends	in a group	yes	if I ask, I receive help
F2	WALKER	several times a month	supralocal	up to 1h	walk, meeting with friends, playing with children	walk, meeting with friends,	yes	cultural events	yes	no	they are accessible	yes	not really	it depends on the park	you may encounter barriers	no	not really	yes	yes	no	stairs	accesible footpaths, amenities designed for peoplw with different needs	yes	yes	yes	yes	I have posoitive feelings	relaxed	with friends	in a group	yes	if I ask, I receive help
M4	CANE	several times a month	local	up to 1h	walk, meeting with friends, playing with children	walk, meeting with friends	yes	concerts	yes	no	they are accessible	yes	it depend on the park	not always	rarely	no	no	yes	no	no	no contrast in the elements of equipment, uneven pavement in the park	no obstacles on the footpaths	yes	yes	yes	yes	more calm	relaxed	with friends	in a group	yes	if I ask, I receive help
F4	CANE	several times a month	local	up to 1h	walk, meeting with friends, playing with children	walk, meeting with friends,	yes	cultural events	yes	yes	they are accessible	yes	no	no	sometimes	no	no	yes	no	no	uneven pavement surface	universal deisgned infrastructure and amenities	yes	yes	yes	yes	good	good	with friends	in a group	yes	if I ask, I receive help
M5	CANE	several times a month	local	up to 1h	walk, meeting with friends, playing with children	walk, meeting with friends,	yes	concerts	yes	no	they are accessible	yes	not really	no	not always	no	no	yes	no	no	no contrast in the elements of equipment	adequate facilities for people with mobility dificulties	yes	yes	yes	yes	relaxed	relaxed	with friends	in a group	yes	if I ask, I receive help
M6	CANE	several times a month	local	up to 1h	walk, meeting with friends, playing with children	walk, meeting with friends,	yes	performances	yes	yes	they are accessible	yes	no	not always	no		no	yes	no	no	unexpected obstacles on the footways	contarsts between pavement surfaces and amenities	yes	yes	yes	yes	calm	calm	with friends	in a group	yes	if I ask, I receive help
M3	ELECTRIC WHEELCHAIR	several times a month	supralocal	up to 1h	walk, meeting with friends, playing with children	walk, meeting with friends,	yes	cultural events	yes	no	they are accessible	yes	yes	yes	sometimes	no	not really	yes	no	no	stairs	smooth pavement facilittaing pedestrain circulation	yes	Yes	yes	yes	good	good	with friends	in a group	yes	if I ask, I receive help
F3	ELECTRIC WHEELCHAIR	several times a month	supralocal	up to 1h	walk, meeting with friends, playing with children	walk, meeting with friends	yes	cultural events	yes	no	they are accessible	yes	yes	yes	not always	no	no so many	yes	yes	no	uneven pavement surface	Adapted, smooth pavement	yes	Yes	yes	yes	good	good	with friends	in a group	yes	if I ask, I receive help
F5	WHEELCHAIR	rather often	local	up to 1h	walk, conversation	mainly walking	no	concerts, performances	yes, not far away	yes	they are accessible	They are marked appropriately	Usually they do not have, did not meet	partly	partly	Partly it is and fulfills its functions	yes	Yes, there are enough of them	The benches are friendly to people with disabilities	rather yes	With inadequate and difficult to move surface	Adapted, smooth pavement	yes	Yes	yes	yes	good	good	with friends	in a group, never alone	yes	yes
F6	CANES	several times a month	local	up to 1h	walk, observing nature	walk,	performances, concerts	concerts, park aesthetics	yes, up to 500m	no	they are accessible	yes	rarely	yes, if there is not too many footways	yes	not always	no	yes	too small colour contrasts of surfaces, benches and litter bins	no	no contrast in the elements of equipment, pavement in the park	no additional things that interfere with movement, e.g. boulders on / on the path; benches, litter bins; markings that guide you in a specific direction; elimination of large free spaces in the park	yes	I do not need it	yes	yes	inspired	yes	depends on my mood	in a group	no	yes
M7	CANES	several times a month	local	up tp 1h	walk, meeting with friends, playing with children	walk, meeting with friends, playing with children	yes	concerts	yes, up to 1 km	no	they are accessible	yes	not really	it depends on the park	yes	rarely it is fully equiped	yes	yes	I dont' use outdoor gym, benches should be appriopriately marked	no	untrimmed branches in alleys, inconsistent placement of equipment elements,	no matter what the Park looks like, that all equipment etc. is used consistently	yes	yes	I don't know	yes	very well	yes	alone and with a frineds, it depends	in a group	it does happen, but I approach it with great caution	yes
F7	STROLLER	everyday	local	up to 1h	walk, meeting with friends, playing with children	walk, meeting with friends,	no	meetings for parents	yes, not far away	no	they are accessible	yes	yes	yes	not always	rarely	not all the area is accessible	yes	hard to say	no	steps, no ramps	better pavement, surfaces; places to gather, picnic tables	yes	I do not need it	yes	yes	happy	calm	with my baby	alone	yes	yes
M8	STROLLER	everyday	local	up to 1h	walk, meeting with friends, playing with children	walk, meeting with friends	no	there is no need	yes	no	they are accessible	yes	yes	yes	steps are often a barrier	no	there are places hard to reach	yes	I don't know	no	inadequate pavement	even surfaces	yes	I do not need it	yes	yes	ralexed	good	with a friend	in a group	yes	yes
WALK-AND-TALK INTERVIEW
PARK'S QUESTIONNAIRE		1. Do you like to spend your free time in the park?					2. How often do you visit the park?					3. How much time do you most often spend in the park?				4. If you visit the park, what activities do you most often do?						5. What would make you spend your time in the park more often?								6. Czy preferuje Pan/ Pani spędzanie czasu w parku o znaczeniu ponadlokalnym (np. Łazienki Królewskie, Zespół pałacowo-parkowy w Wilanowie), czy o znaczeniu lokalnym (np. parki blisko miejsca zamieszkania, parki kieszonkowe)?					7. To what extent, on a scale of 1-5, is the accessibility of the park important to you? Please mark the appropriate amount on the scale. (1 is very little important and 5 very important)?					8. Please indicate to what extent, in your opinion, the following parks are available (1 point is unavailable, and 5 points are completely accessible to disabled people). 1 2 3 4 5		9. Do you encounter architectural barriers in the park (inadequate surface, no benches, no ramps, etc.)?					0. What kind of difficulties are the most onerous for you? (Please select a maximum of 3 answers)?
participant	type of equipment	Definitely yes	Probably yes	It's hard to say	Not really	Definitely not	Every day	Several times a week	Several times a month	Several (up to a dozen) times a year	I don't visit parks	Up to 30 minutes	About 1 hour	About 1 hour	More than 3 hours	Walk	Conversation	Observing your surroundings	Reading a book	Using an outdoor gym	Other	More benches / seats	Organized meetings / events in the park	Opportunity to meet new people	Possibility to meet friends	Better footway surface for easier movement	Easy access to the park	Attractive plant compositions	Other	I spend my time only in parks of supra-local importance	I spend time in both types of parks, but more often of supra-local importance	I only spend time in parks of local importance	I spend time in both types of parks, but more often of local importance	I spend the same amount of time in supra-local and local parks	1 - b mało ważne	2	3	4	5 - b ważne	Destination parks	Local parks	Definitely yes	Probably yes	It's hard to say	Not really	Definitely not	Inadequate pavement	Inadequate marking of park entrances / exits	Too few benches / seats
M1	WHEELCHAIR		1						1			1				1		1					1											1				1		3	3		1				1
F1	WHEELCHAIR		1						1				1			1	1	1					1											1				1		3	3	1					1
M2	CRUTCHES	1							1				1			1		1					1								1								1	3	4	1					1
F2	WALKER	1							1				1			1							1								1								1	3	3						1
M4	CANE	1							1				1			1							1								1							1		3	3	1					1
F4	CANE		1						1				1			1							1										1					1		3	3	1					1
M5	CANE	1							1				1			1					playgrounds		1								1								1	4	3	1					1
M6	CANE	1							1				1			1							1										1					1		3	3	1					1
M3	ELECTRIC WHEELCHAIR	1							1				1			1	1	1					1								1							1		3	3	1					1
F3	ELECTRIC WHEELCHAIR	1							1				1			1							1								1								1	5	4	1					1
F5	WHEELCHAIR		1						1	1			1			1							1			1								1					1	4	5	1					1
F6	CANES		1						1				1			1							1								1							1		3	4	1
M7	CANES	1							1				1			1					playgrounds	1	1		1		1	1					1						1	3	4	1							1
F7	STROLLER	1						1					1			1											1				1							1		3	3	1					1
M8	STROLLER	1						1					1			1						1					1				1								1	3	3	1					1
[truncated: 38 more columns]
